# Supplementary material for: Morphological Responses and Gene Expression of Grain Amaranth (Amaranthus spp.) Growing under Cd
Source: Plants (Basel). 2020 Apr 30;9(5):572. doi: 10.3390/plants9050572 (PMC7285102; doi:10.3390/plants9050572)
Supplement: Supplementary file 1 [file plants-09-00572-s001.zip]

Archive with 1 entries (1 files):
- plants-760835-supplementary.xlsx
