# Supplementary material for: Morphological Responses and Gene Expression of Grain Amaranth (Amaranthus spp.) Growing under Cd
Source: Plants (Basel). 2020 Apr 30;9(5):572. doi: 10.3390/plants9050572 (PMC7285102; doi:10.3390/plants9050572)
Supplement: Supplementary file 1 [file plants-09-00572-s001.zip › plants-760835-supplementary.xlsx]

## Sheet: Hárok1
Variety/Cd-treatment/# biological replicate	Plant FW (g) before hydroponics (day 0)	Plant FW (g) after hydroponics (day 21)	Root FW (g) after hydroponics (day 21)	Shoot FW (g) after hydroponics (day 21)	Root DW (g) after hydroponics (day 21)	Shoot DW (g) after hydroponics (day 21)	Cd (mg.kg-1 DW) in root	Cd (mg.kg-1 DW) in shoot
Pribina 0 mg/L #1	3.4	9.28	5.63	3.65	0.3	0.72	1.807	< LOD
Pribina 0 mg/L #2	2.8	6.68	3.88	2.8	0.27	0.68	0.45	< LOD
Pribina 0 mg/L #3	5.2	6.85	4.1	2.75	0.38	0.95	1.06	0.13
Pribina 0 mg/L #4	4.3	8.6	4.1	4.5	0.31	0.82	2.92	< LOD
Pribina 0 mg/L #5	4.5	6.72	4.15	2.57	0.37	0.96	0.46	< LOD
Pribina 5 mg/L Cd #1	3.3	8.61	4.07	4.54	0.3	0.63	446.65	314.43
Pribina 5 mg/L Cd #2	2.5	5.49	2.65	2.84	0.15	0.43	586.87	325.82
Pribina 5 mg/L Cd #3	4.5	9.12	4.87	4.25	0.42	0.84	599.34	106.12
Pribina 5 mg/L Cd #4	5	8.51	3.71	4.8	0.34	0.8	676.36	165.32
Pribina 5 mg/L Cd #5	5.3	7.28	3.2	4.08	0.33	0.88	534.8	174.49
Pribina 10 mg/L Cd #1	3.8	5.02	2.24	2.78	0.33	0.71	1060.48	173.74
Pribina 10 mg/L Cd #2	3.1	5.57	2.47	3.1	0.28	0.49	1180.99	400.17
Pribina 10 mg/L Cd #3	2.9	5.44	3.19	2.25	0.21	0.44	1344.8	487.06
Pribina 10 mg/L Cd #4	2.6	5.75	2.78	2.97	0.27	0.51	1942.67	287.87
Pribina 10 mg/L Cd #5	3.4	6.02	2.66	3.36	0.22	0.51	1939.76	259.4
Pribina 15 mg/L Cd #1	4.6	6.89	3.69	3.2	0.29	0.67	2022.66	533.2
Pribina 15 mg/L Cd #2	3.5	5.06	2.55	2.51	0.22	0.53	1677.93	509.36
Pribina 15 mg/L Cd #3	2.4	3.86	1.84	2.02	0.14	0.46	1611.9	453.24
Pribina 15 mg/L Cd #4	2.7	6.09	2.96	3.13	0.23	0.49	1729.33	501.73
Pribina 15 mg/L Cd #5	2.1	3.27	1.5	1.77	0.2	0.39	3040.03	337.09
Zobor 0 mg/L #1	2.5	3.04	0.92	2.12	0.11	0.47	1.26	< LOD
Zobor 0 mg/L #2	2.5	6.82	3.54	3.28	0.24	0.48	1.05	< LOD
Zobor 0 mg/L #3	2.2	5.04	2.35	2.69	0.22	0.53	1.56	< LOD
Zobor 0 mg/L #4	2.6	6.87	3.57	3.3	0.17	0.48	3.025	< LOD
Zobor 0 mg/L #5	3.7	7.08	3.46	3.62	0.32	0.6	1.06	0.24
Zobor 5 mg/L Cd #1	2.6	2.84	1.54	1.3	0.12	0.31	653.54	218.07
Zobor 5 mg/L Cd #2	2.5	6.48	3.21	3.27	0.21	0.52	676.08	215.53
Zobor 5 mg/L Cd #3	2.4	2.54	1.04	1.5	0.14	0.4	744.99	152.16
Zobor 5 mg/L Cd #4	2.9	4.08	2.25	1.83	0.16	0.55	641.81	208.99
Zobor 5 mg/L Cd #5	2.4	4.62	1.97	2.65	0.24	0.46	609.05	216.55
Zobor 10 mg/L Cd #1	3.8	6.5	2.7	3.8	0.39	0.73	905.05	198.11
Zobor 10 mg/L Cd #2	2	2.15	0.59	1.56	0.04	0.42	1037.71	131.17
Zobor 10 mg/L Cd #3	2.3	2.83	1.06	1.77	0.11	0.41	1012.93	111.83
Zobor 10 mg/L Cd #4	2	2.44	0.89	1.55	0.14	0.41	930.04	142.99
Zobor 10 mg/L Cd #5	2.4	4.45	2	2.45	0.22	0.72	1142.62	116.53
Zobor 15 mg/L Cd #1	2.5	2.83	0.84	1.99	0.1	0.5	1144.44	95.96
Zobor 15 mg/L Cd #2	2.6	3.8	1.51	2.29	0.28	0.46	1492.36	160.02
Zobor 15 mg/L Cd #3	2.5	2.55	1.15	1.4	0.21	0.39	1201.07	65.4
Zobor 15 mg/L Cd #4	2.4	3.79	1.2	2.59	0.15	0.57	1530.15	113.07
Zobor 15 mg/L Cd #5	3	3.42	1.34	2.08	0.17	0.51	1291.52	101.19
Plainsman 0 mg/L #1	2.4	6.95	4.85	2.1	0.32	0.47	8.78	< LOD
Plainsman 0 mg/L #2	1.7	5.8	3.9	1.9	0.14	0.31	3.66	< LOD
Plainsman 0 mg/L #3	1.7	5.23	2.8	2.43	0.18	0.25	1.73	< LOD
Plainsman 0 mg/L #4	1.7	5.37	2.54	2.83	0.16	0.3	9.11	2.69
Plainsman 0 mg/L #5	1.9	5.93	3.24	2.69	0.16	0.36	2.63	< LOD
Plainsman 5 mg/L Cd #1	1.7	2.8	1.5	1.3	0.1	0.27	559.61	211.41
Plainsman 5 mg/L Cd #2	1.6	3.21	1.47	1.74	0.16	0.36	600.44	155.85
Plainsman 5 mg/L Cd #3	2.1	3.18	1.44	1.74	0.13	0.35	621.68	143.58
Plainsman 5 mg/L Cd #4	2.1	5.68	3.48	2.2	0.23	0.38	673.72	432.7
Plainsman 5 mg/L Cd #5	2.4	3.89	1.77	2.12	0.18	0.4	656.34	150.42
Plainsman 10 mg/L Cd #1	2.4	3.17	1.56	1.61	0.17	0.32	1135.92	199.79
Plainsman 10 mg/L Cd #2	1.9	2.43	1.1	1.33	0.07	0.27	939.48	132.69
Plainsman 10 mg/L Cd #3	1.4	1.8	0.74	1.06	0.15	0.18	1161.36	157.81
Plainsman 10 mg/L Cd #4	1.9	1.84	0.8	1.04	0.18	0.21	1010.09	75.29
Plainsman 10 mg/L Cd #5	2	2.11	1	1.11	0.16	0.2	1008.39	114.05
Plainsman 15 mg/L Cd #1	1.2	1.26	0.57	0.69	0.06	0.19	1114.04	126.06
Plainsman 15 mg/L Cd #2	1.5	1.65	0.69	0.96	0.14	0.2	1502.65	166.73
Plainsman 15 mg/L Cd #3	1.6	1.67	0.6	1.07	0.08	0.19	1533.93	127.88
Plainsman 15 mg/L Cd #4	1.3	1.83	0.63	1.2	0.02	0.23	1845.59	192.17
Plainsman 15 mg/L Cd #5	1.2	1.55	0.75	0.8	0.08	0.11	1862.6	268.42
